# Supplementary material for: Evolution of combinatorial diversity in trans-acyltransferase polyketide synthase assembly lines across bacteria
Source: Nat Commun. 2021 Mar 3;12:1422. doi: 10.1038/s41467-021-21163-x (PMC7930024; doi:10.1038/s41467-021-21163-x)
Supplement: Supplementary file 6 — Source Data [file 41467_2021_21163_MOESM6_ESM.zip]

Archive with 6 entries (6 files):
- Source_Data_Suppl_Figures_49_50.xlsx
- __MACOSX/._Source_Data_Suppl_Figures_49_50.xlsx
- Source_Data_Figure2.cys
- __MACOSX/._Source_Data_Figure2.cys
- Source_Data_Figure3.cys
- __MACOSX/._Source_Data_Figure3.cys
