# Supplementary material for: Evolution of combinatorial diversity in trans-acyltransferase polyketide synthase assembly lines across bacteria
Source: Nat Commun. 2021 Mar 3;12:1422. doi: 10.1038/s41467-021-21163-x (PMC7930024; doi:10.1038/s41467-021-21163-x)
Supplement: Supplementary file 6 — Source Data [file 41467_2021_21163_MOESM6_ESM.zip › Source_Data_Suppl_Figures_49_50.xlsx]

## Sheet: Supplementary Figure 49
three plants were treated per plate and concentration of compound 20; experiments were performed in three independent plates
	0 days post inoculation														10 days post inoculation

## Sheet: Supplementary Figure 50
DMSO blank													blank average
emperature(°C)		2	3	4	5	6	7	8	9	10	11			2	3	4	5	6	7	8	9	10	11
24		0.1173	0.1257	0.1227	0.1276	0.1286	0.1281	0.1366	0.1373	0.1145	0.1237			0.119067	0.130167	0.127733	0.1321	0.132433	0.1346	0.1433	0.148033	0.124133	0.1299
		0.0915	0.102	0.1124	0.1071	0.1054	0.1175	0.1136	0.1152	0.0956	0.1177			0.0955667	0.105533	0.112167	0.111067	0.109	0.120133	0.1175	0.118733	0.1005	0.1212
		0.111	0.1107	0.1274	0.1289	0.1222	0.1299	0.1259	0.1188	0.1283	0.1118			0.1104	0.111367	0.1289	0.130733	0.125033	0.132967	0.1283	0.1256	0.133867	0.119233
		0.1033	0.0965	0.1119	0.1141	0.1182	0.1211	0.1282	0.126	0.1276	0.1284			0.104967	0.097	0.110033	0.114067	0.119167	0.123233	0.1313	0.129433	0.131	0.134833
		0.1249	0.0963	0.0967	0.0921	0.1186	0.1202	0.1125	0.1168	0.1303	0.111			0.129033	0.0987	0.0974	0.0943333	0.118567	0.123667	0.116233	0.121533	0.133867	0.1213
		0.1001	0.1065	0.0978	0.0975	0.1036	0.1114	0.1072	0.1021	0.0968	0.1156			0.1052	0.1135	0.1059	0.102467	0.105633	0.115967	0.109467	0.107833	0.1045	0.119733
Temperature(°C)		2	3	4	5	6	7	8	9	10	11
24		0.1191	0.1304	0.1282	0.1321	0.1322	0.1348	0.1435	0.1477	0.1267	0.1294
		0.094	0.1049	0.1118	0.1109	0.1085	0.1201	0.1174	0.1185	0.1009	0.1206
		0.1094	0.1107	0.1283	0.1307	0.1251	0.1327	0.128	0.1268	0.1352	0.1202
		0.1053	0.0954	0.1098	0.113	0.1188	0.1229	0.1309	0.1292	0.1308	0.1357
		0.1288	0.098	0.0973	0.0939	0.1176	0.1238	0.1161	0.1224	0.1337	0.1227
		0.1043	0.1133	0.1057	0.1026	0.1032	0.1151	0.1073	0.1079	0.1049	0.1185
Temperature(°C)		2	3	4	5	6	7	8	9	10	11
24.1		0.1208	0.1344	0.1323	0.1366	0.1365	0.1409	0.1498	0.1591	0.1312	0.1366
		0.1012	0.1097	0.1123	0.1152	0.1131	0.1228	0.1215	0.1225	0.105	0.1253
		0.1108	0.1127	0.131	0.1326	0.1278	0.1363	0.131	0.1312	0.1381	0.1257
		0.1063	0.0991	0.1084	0.1151	0.1205	0.1257	0.1348	0.1331	0.1346	0.1404
		0.1334	0.1018	0.0982	0.097	0.1195	0.127	0.1201	0.1254	0.1376	0.1302
		0.1112	0.1207	0.1142	0.1073	0.1101	0.1214	0.1139	0.1135	0.1118	0.1251
													compound 21 average													substraction of blank fo 21 - this yields the values for the relative IC50											calculation of the concentrations stock 21 3.0672 microM
Temperature(°C)		21	21	21	21	+	+	+	-	-	-			21	21	21	21	+	+	+	-	-	-			21	21	21	21	+	+	+	-	-	-		concentration in well [nM]
24.2		0.1528	0.1893	0.2047	0.2035	0.1708	0.1291	0.1696	0.4436	0.5796	0.4906			0.153	0.19	0.205633	0.2037	0.172467	0.129933	0.1705	0.445933	0.580767	0.488133			0.0339333	0.0598333	0.0779	0.0716	0.0400333	-0.00466667	0.0272	0.2979	0.456633	0.358233		24.5375
		0.1438	0.1725	0.1723	0.226	0.2064	0.1711	0.1867	0.6211	0.5854	0.6239			0.143733	0.1735	0.172933	0.229467	0.197767	0.171167	0.187333	0.6216	0.584733	0.623467			0.0481667	0.0679667	0.0607667	0.1184	0.0887667	0.0510333	0.0698333	0.502867	0.484233	0.502267		4.90751
		0.4286	0.4513	0.5325	0.5295	0.1708	0.199	0.1577	0.5641	0.6504	0.4919			0.429667	0.451233	0.5325	0.529567	0.173033	0.199267	0.1568	0.565867	0.6505	0.492			0.319267	0.339867	0.4036	0.398833	0.048	0.0663	0.0285	0.440267	0.516633	0.372767		0.981501
		0.5324	0.5733	0.6064	0.5775	0.3352	0.2752	0.2955	0.5924	0.6546	0.5504			0.5359	0.573867	0.6069	0.581933	0.337633	0.2742	0.295367	0.5935	0.655333	0.552867			0.430933	0.476867	0.496867	0.467867	0.218467	0.150967	0.164067	0.464067	0.524333	0.418033		0.1963
		0.5449	0.5524	0.6543	0.5992	0.2899	0.2917	0.3072	0.6638	0.5592	0.5289			0.549233	0.555033	0.656733	0.598633	0.291067	0.292067	0.306633	0.668	0.5578	0.5271			0.4202	0.456333	0.559333	0.5043	0.1725	0.1684	0.1904	0.546467	0.423933	0.4058		0.03926
		0.5511	0.5611	0.6578	0.6807	0.4971	0.4191	0.307	0.6471	0.7098	0.6455			0.550433	0.562367	0.665833	0.681367	0.4982	0.4208	0.3107	0.653933	0.710467	0.634467			0.445233	0.448867	0.559933	0.5789	0.392567	0.304833	0.201233	0.5461	0.605967	0.514733		0.00785201
																										average of the smallest concentration of the negative control
																										0.5556
Temperature(°C)		21	21	21	21	+	+	+	-	-	-
24.2		0.153	0.1894	0.2058	0.2028	0.1726	0.1301	0.1705	0.4469	0.5806	0.4859															average of the highest concentration of the positive control
		0.1424	0.1733	0.1727	0.2303	0.1934	0.171	0.1875	0.621	0.5839	0.6228															0.0208556
		0.4299	0.4504	0.5325	0.5301	0.1738	0.1985	0.1558	0.5674	0.6501	0.492
		0.5393	0.5738	0.6071	0.5835	0.3384	0.2727	0.2934	0.5945	0.656	0.5542
		0.5531	0.5571	0.6578	0.5984	0.2918	0.2919	0.3063	0.6708	0.556	0.5248															calculation of the relative IC50 for 21											calculation of the concentrations stock 21 3.0672 microM
		0.5491	0.5634	0.6714	0.6816	0.4979	0.4201	0.312	0.6588	0.7106	0.6236															21	21	21	21	+	+	+	-	-	-		concentration in well [nM]
																										0.0244561	0.0728905	0.106676	0.0948948	0.0358634	-0.0477279	0.0118644	0.518088	0.814927	0.630914		24.5375
																										0.0510732	0.0881002	0.0746359	0.182413	0.126997	0.056434	0.091591	0.901386	0.866541	0.900264		4.90751
																										0.558044	0.596567	0.715752	0.706838	0.0507615	0.0849835	0.0142955	0.784321	0.92713	0.658092		0.981501
Temperature(°C)		21	21	21	21	+	+	+	-	-	-															0.766867	0.852765	0.890166	0.835934	0.369543	0.243315	0.267812	0.828828	0.94153	0.742743		0.1963
24.3		0.1532	0.1913	0.2064	0.2048	0.174	0.1306	0.1714	0.4473	0.5821	0.4879															0.746795	0.814366	1.00698	0.904066	0.283583	0.275916	0.317057	0.98292	0.753776	0.719866		0.03926
		0.145	0.1747	0.1738	0.2321	0.1935	0.1714	0.1878	0.6227	0.5849	0.6237															0.793609	0.800403	1.0081	1.04357	0.695119	0.531053	0.337316	0.982235	1.09419	0.923577		0.00785201
		0.4305	0.452	0.5325	0.5291	0.1745	0.2003	0.1569	0.5661	0.651	0.4921
		0.536	0.5745	0.6072	0.5848	0.3393	0.2747	0.2972	0.5936	0.6554	0.554
		0.5497	0.5556	0.6581	0.5983	0.2915	0.2926	0.3064	0.6694	0.5582	0.5276
		0.5511	0.5626	0.6683	0.6818	0.4996	0.4232	0.3131	0.6559	0.711	0.6343
compound 20													compound 20 average													substraction of blank fo 20 - this yields the values for the relative IC50											calculation of the concentrations stock 20 2.9869 microM
Temperature(°C)		20	20	20	20	+	+	+	-	-	-			20	20	20	20	+	+	+	-	-	-			20	20	20	20	+	+	+	-	-	-		concentration in well [nM]
24.3		0.167	0.1683	0.1757	0.2217	0.2122	0.2124	0.196	0.3717	0.4469	0.4127			0.1672	0.168433	0.175967	0.2221	0.2126	0.213	0.196367	0.3719	0.4473	0.413833			0.0481333	0.0382667	0.0482333	0.09	0.0801667	0.0784	0.0530667	0.223867	0.323167	0.283933		23.8949
		0.3416	0.3927	0.4144	0.3746	0.1828	0.1596	0.1372	0.5385	0.5823	0.4962			0.341767	0.3932	0.414733	0.376233	0.1841	0.160033	0.1371	0.538667	0.582	0.496533			0.2462	0.287667	0.302567	0.265167	0.0751	0.0399	0.0196	0.419933	0.4815	0.375333		4.77897
		0.5503	0.5215	0.5861	0.5805	0.1397	0.1641	0.1517	0.6518	0.5112	0.4212			0.5515	0.522567	0.586233	0.5809	0.141867	0.164733	0.152067	0.652333	0.511233	0.4213			0.4411	0.4112	0.457333	0.450167	0.0168333	0.0317667	0.0237667	0.526733	0.377367	0.302067		0.955795
		0.5473	0.5812	0.5449	0.5994	0.2539	0.2124	0.1971	0.6724	0.4873	0.4711			0.549067	0.582433	0.5457	0.599633	0.254333	0.2123	0.197067	0.6726	0.487433	0.471133			0.4441	0.485433	0.435667	0.485567	0.135167	0.0890667	0.0657667	0.543167	0.356433	0.3363		0.191159
		0.5331	0.6023	0.6027	0.6315	0.3373	0.3203	0.3233	0.6629	0.598	0.5271			0.5337	0.602933	0.602767	0.6329	0.337667	0.3182	0.323433	0.6641	0.598267	0.526567			0.404667	0.504233	0.505367	0.538567	0.2191	0.194533	0.2072	0.542567	0.4644	0.405267		0.0382318
		0.5064	0.5661	0.5477	0.5651	0.4298	0.3463	0.3468	0.5905	0.5797	0.5016			0.5068	0.565967	0.547533	0.565533	0.430133	0.346467	0.347067	0.5909	0.582367	0.5026			0.4016	0.452467	0.441633	0.463067	0.3245	0.2305	0.2376	0.483067	0.477867	0.382867		0.00764636
																										average of the smallest concentration of the negative control
																										0.447933
Temperature(°C)		20	20	20	20	+	+	+	-	-	-
24.4		0.1673	0.1682	0.1764	0.2218	0.2129	0.2132	0.1966	0.372	0.4472	0.414															average of the highest concentration of the positive control
		0.3417	0.3933	0.4148	0.3748	0.1849	0.1598	0.1372	0.5385	0.582	0.4962															0.0705444
		0.5515	0.5227	0.5864	0.581	0.1442	0.1654	0.1521	0.6526	0.5113	0.4214
		0.5487	0.5828	0.5463	0.5994	0.2544	0.2121	0.1968	0.6718	0.4876	0.4717
		0.5335	0.6029	0.6025	0.6336	0.3378	0.3171	0.3236	0.665	0.5983	0.5264															calculation of the relative IC50 for 20											calculation of the concentrations stock 20 2.9869 microM
		0.5066	0.5656	0.5475	0.5653	0.4301	0.3463	0.3471	0.5912	0.5826	0.5026															20	20	20	20	+	+	+	-	-	-		concentration in well [nM]
		0.5066	0.5656	0.5475	0.5653	0.4301	0.3463	0.3471	0.5912	0.5826	0.5026															-0.0593847	-0.0855292	-0.0591197	0.0515531	0.0254968	0.0208155	-0.0463124	0.406271	0.669395	0.565435		23.8949
																										0.46545	0.575328	0.614809	0.515707	0.0120712	-0.0812012	-0.134992	0.925806	1.08894	0.807625		4.77897
																										0.981893	0.902665	1.02491	1.00592	-0.142323	-0.102753	-0.123951	1.2088	0.813013	0.613484		0.955795
Temperature(°C)		20	20	20	20	+	+	+	-	-	-															0.989842	1.09937	0.967496	1.09972	0.171235	0.0490799	-0.0126601	1.25235	0.757545	0.704195		0.191159
24.4		0.1673	0.1688	0.1758	0.2228	0.2127	0.2134	0.1965	0.372	0.4478	0.4148															0.885353	1.14918	1.15219	1.24016	0.393641	0.328544	0.362108	1.25076	1.04363	0.886942		0.0382318
		0.342	0.3936	0.415	0.3793	0.1846	0.1607	0.1369	0.539	0.5817	0.4972															0.877227	1.01201	0.983306	1.0401	0.672928	0.423848	0.442662	1.0931	1.07932	0.827587		0.00764636
		0.5527	0.5235	0.5862	0.5812	0.1417	0.1647	0.1524	0.6526	0.5112	0.4213
		0.5512	0.5833	0.5459	0.6001	0.2547	0.2124	0.1973	0.6736	0.4874	0.4706
		0.5345	0.6036	0.6031	0.6336	0.3379	0.3172	0.3234	0.6644	0.5985	0.5262
		0.5074	0.5662	0.5474	0.5662	0.4305	0.3468	0.3473	0.591	0.5848	0.5036
